# Supplementary material for: Intestinal Morphology and Glucose Transporter Gene Expression under a Chronic Intake of High Sucrose
Source: Nutrients. 2024 Jan 7;16(2):196. doi: 10.3390/nu16020196 (PMC10820040; doi:10.3390/nu16020196)
Supplement: Supplementary file 1 [file nutrients-16-00196-s001.zip]

Archive with 1 entries (1 files):
- nutrients-2797429-supplementary.pdf
